# Supplementary material for: Transforming Motivation for Exercise in a Safe and Kind Environment—A Qualitative Study of Experiences among Individuals with Type 2 Diabetes
Source: Int J Environ Res Public Health. 2022 May 17;19(10):6091. doi: 10.3390/ijerph19106091 (PMC9141646; doi:10.3390/ijerph19106091)
Supplement: Supplementary file 1 [file ijerph-19-06091-s001.zip]

Archive with 1 entries (1 files):
- ijerph-1675947-supplementary.pdf
